# Supplementary material for: From Pathophysiological Hypotheses to Case–Control Study Design: Resistance from Antibiotic Exposure in Community-Onset Infections
Source: Antibiotics (Basel). 2022 Feb 4;11(2):201. doi: 10.3390/antibiotics11020201 (PMC8868523; doi:10.3390/antibiotics11020201)
Supplement: Supplementary file 1 [file antibiotics-11-00201-s001.zip]

Archive with 1 entries (1 files):
- antibiotics-1566016-supplementary.pdf
